# Supplementary material for: Protein phosphatases regulate growth, development, cellulases and secondary metabolism in Trichoderma reesei
Source: Sci Rep. 2019 Jul 29;9:10995. doi: 10.1038/s41598-019-47421-z (PMC6662751; doi:10.1038/s41598-019-47421-z)
Supplement: Supplementary file 2 — Additional file 2 [file 41598_2019_47421_MOESM2_ESM.xlsx]

## Sheet: hyphal extension
		CMC LL		CMC DD		MEX LL		MEX DD
Protein ID	Gene Name	Normalized	p-value1	Normalized	p-value1	Normalized	p-value1	Normalized	p-value1
QM6aΔmus53 (WT)	-	1	-	1	-	1	-	1	-
TR_56872	pp2a	0.297794	0.00115655	0.330508	0.00493045	0.553571	0.0218754	0.460714	0.00672805
TR_120545	rgb1	0.455882	0.0100722	0.610169	0.00536407	0.626984	0.0642944	0.557143	0.0307766
TR_35316	sit4a	0.338235	0.0068427	0.525424	0.00107829	0.396825	0.00997485	0.385714	0.0163556
TR_123502	rgc1	0.683824	0.013435	0.610169	0.00536407	1.06548	0.563478	0.957143	0.633492
TR_79535	pzl1	0.761029	0.0477149	0.762712	0.017189	0.815476	0.187271	0.675	0.0322586
TR_21256	pph5	1.01471	0.882028	0.966102	0.572003	0.912698	0.463183	0.957143	0.633492
TR_81164	pph8	0.455882	0.00235054	0.661017	0.00749043	0.81746	0.180484	0.885714	0.252215
TR_124001	pph5-2	1.05882	0.41072	0.95339	0.445117	1.125	0.324219	0.953571	0.604971
TR_58587	pph9	0.5	0.00385795	0.644068	0.00505579	0.595238	0.031976	0.714286	0.0433603
TR_111754	pty7	0.9375	0.526707	0.915254	0.189004	1.08929	0.45791	0.932143	0.477635
TR_65499	pty8	0.970588	0.713628	0.95339	0.48883	1.08333	0.478074	1.00714	0.934205
TR_64938	dsp4	0.264706	0.00515979	0.381356	0.00124467	0.297619	0.0181655	0.214286	0.00912963
TR_80292	dsp1	0.852941	0.0937184	0.79661	0.207143	1.03175	0.843546	0.928571	0.460099
TR_53525	pty5	1	1	0.881356	0.0896761	1.1746	0.221208	0.914286	0.381147
TR_23417	pty4	0.871324	0.109476	1.13136	0.0892516	1.20238	0.185018	1.01786	0.840848
1 p-value indicates if the difference between each mutant and the wild-type is significant. The values highlighted indicate that p<0,05 (significance level α=0,05)
t-test two-samples unequal variances
CMC	Carboxymethylcellulose
MEX	Malt Extract
LL	Constant light (≈1800 Lx)
DD	Constant darkness
SD	Standard Deviation

## Sheet: biomass (cellulose)
		LL			DD
Protein ID	Gene Name	Normalized	SD Norm	p-value1	Normalized	SD Norm	p-value1
QM6aΔmus53 (WT)	-	1	0.220227	-	1	0.165013	-
TR_56872	pp2a	0.549249	0.178695	0.00282992	0.388684	0.0706631	3.34137e-05
TR_120545	rgb1	0.387309	0.118931	0.000787891	0.814815	0.131996	0.0452941
TR_35316	sit4a	0.411213	0.0288074	0.00131733	0.233921	0.0393569	0.000168468
TR_123502	rgc1	0.873691	0.0586888	0.117637	1.13676	0.279434	0.271723
TR_79535	pzl1	0.826569	0.0265537	0.048129	0.674322	0.124834	0.00248135
TR_21256	pph5	0.873201	0.109576	0.236598	0.701782	0.0930486	0.00309622
TR_81164	pph8	0.461508	0.087514	9.46232e-05	0.496888	0.167939	0.000332794
TR_124001	pph5-2	1.15659	0.113847	0.155942	0.46317	0.0946352	0.000569848
TR_58587	pph9	1.28727	0.0973069	0.0222584	0.767417	0.123323	0.035245
TR_111754	pty7	1.05847	0.0858437	0.560395	0.60836	0.0389083	0.00643989
TR_65499	pty8	0.809782	0.0873947	0.0904777	0.988079	0.206174	0.901917
TR_64938	dsp4	0.462337	0.033893	0.000219395	0.624721	0.125224	0.00315453
TR_80292	dsp1	0.853058	0.0512028	0.0779738	1.08624	0.115512	0.310234
TR_53525	pty5	1.15412	0.126516	0.175478	1.07631	0.276595	0.587121
TR_23417	pty4	0.717791	0.141583	0.0246903	0.915488	0.0972565	0.259038
1 p-value indicates if the difference between each mutant and the wild-type is significant. The values highlighted indicate that p<0,05 (significance level α=0,05)
t-test two-samples unequal variances
LL	Constant light (≈1800 Lx)
DD	Constant darkness
SD	Standard Deviation

## Sheet: Specific cellulase activity
		96DD
Protein ID	Gene Name	Normalized	SD Norm	p-value1
QM6aΔmus53 (WT)	-	1	0.212064
TR_56872	pp2a	0.870917	0.269211	0.492379
TR_120545	rgb1	0.422016	0.0810922	0.0171682
TR_35316	sit4a	0.487714	0.289636	0.252737
TR_123502	rgc1	4.33826	0.707428	0.00141299
TR_79535	pzl1	1.50731	0.1203	0.286174
TR_21256	pph5	0.408535	0.0514539	0.0367629
TR_81164	pph8	0.890232	0.166316	0.739929
TR_124001	pph5-2	0.668699	0.130174	0.0153808
TR_58587	pph9	0.814487	0.133685	0.139279
TR_111754	pty7	0.959531	0.4463	0.872814
TR_65499	pty8	1.09787	0.254151	0.586777
TR_64938	dsp4	0.626208	0.305158	0.361769
TR_80292	dsp1	2.16455	0.868862	0.126235
TR_53525	pty5	0.619606	0.013767	0.0283331
TR_23417	pty4	0.483364	0.187616	0.0236255
1 p-value indicates if the difference between each mutant and the wild-type is significant. The values highlighted in green indicate that p<0,05 (significance level α=0,05)
t-test two-samples unequal variances
LL	Constant light (≈1800 Lx)
DD	Constant darkness
SD	Standard Deviation

## Sheet: Conidiation
		LL		DD
Protein ID	Gene Name	Normalized	p-value1	Normalized	p-value1
QM6aΔmus53 (WT)	-	1		1
TR_56872	pp2a	0.0886719	0.000306761	0.0180688	4.22528e-06
TR_120545	rgb1	1.10313	0.435887	0.368547	4.68948e-06
TR_35316	sit4a	0.401302	0.002193	0.521224	2.03912e-05
TR_123502	rgc1	0.481641	0.00224797	0.524283	1.07573e-05
TR_79535	pzl1	0.858008	0.303967	0.842925	0.0161098
TR_21256	pph5	0.807813	0.258724	0.913958	0.315753
TR_81164	pph8	0.0867188	0.000309307	0.093499	1.46925e-06
TR_124001	pph5-2	0.609766	0.0102168	0.701673	0.022198
TR_58587	pph9	1.18714	0.00553062	0.743212	0.00107028
TR_111754	pty7	0.682227	0.0245392	0.875048	0.150718
TR_65499	pty8	1.11191	0.370634	1.00096	0.985258
TR_64938	dsp4	0.655469	0.0177837	0.161472	9.29862e-06
TR_80292	dsp1	0.90599	0.496059	0.985277	0.767025
TR_53525	pty5	1.05885	0.608835	0.900191	0.261836
TR_23417	pty4	1.175	0.27092	1.02247	0.762359
1 p-value indicates if the difference between each mutant and the wild-type is significant. The values highlighted indicate that p<0,05 (significance level α=0,05)
t-test two-samples unequal variances
LL	Constant light (≈1800 Lx)
DD	Constant darkness
SD	Standard Deviation

## Sheet: Stress response
		LL												DD
		CMC+Sorbitol				CMC+NaCl				CMC+Menadione				CMC+Sorbitol				CMC+NaCl				CMC+Menadione
Protein ID	Gene Name	cm	SD	Normalized	p-value1	cm	SD	Normalized	p-value1	cm	SD	Normalized	p-value1	cm	SD	Normalized	p-value1	cm	SD	Normalized	p-value1	cm	SD	Normalized	p-value1
QM6aΔmus53 (WT)	-	1.45833	0.124164	1	-	0.991667	0.0970395	1	-	2.10833	0.066458	1		2.3	0.148324	1	-	1.75	0.083666	1	-	1.75833	0.0970395	1	-
TR_56872	pp2a	0.95	0.164751	0.651429	2.60025e-05	0.50625	0.0979705	0.510504	1.64634e-06	0.61875	0.0883883	0.293478	1.35319e-13	2.04375	0.165697	0.888587	0.0102466	0.491667	0.171513	0.280952	8.48088e-07	0.3875	0.0517549	0.220379	8.55811e-09
TR_120545	rgb1	1.36875	0.119336	0.938571	0.201566	0.89375	0.0903861	0.901261	0.0832888	1.65	0.092582	0.782609	1.58081e-07	1.6625	0.0876275	0.722826	1.37408e-05	1.15	0.0774597	0.657143	1.48653e-07	1.4875	0.118773	0.845972	0.000522022
TR_35316	sit4a	0.708333	0.139344	0.485714	1.83685e-06	0.433333	0.0516398	0.436975	1.62703e-06	0.558333	0.146344	0.264822	6.19026e-08	1.225	0.194294	0.532609	1.9198e-06	1.11667	0.10328	0.638095	3.79079e-07	0.75	0.342053	0.42654	0.000441406
TR_123502	rgc1	1.04375	0.184076	0.715714	0.000296278	0.95	0.0963624	0.957983	0.442073	1.31875	0.162431	0.625494	2.09413e-07	1.7625	0.253194	0.766304	0.000323399	1.33333	0.068313	0.761905	2.66527e-06	1.2875	0.102644	0.732227	2.71732e-06
TR_79535	pzl1	1.1375	0.157548	0.78	0.00110757	0.90625	0.134795	0.913866	0.193269	2.3125	0.0834523	1.09684	0.000264602	1.4625	0.0834523	0.63587	5.0093e-06	1.3375	0.20831	0.764286	0.000477034	1.50625	0.152216	0.856635	0.00266081
TR_21256	pph5	1.33333	0.0258199	0.914286	0.0605391	0.5	0.0547723	0.504202	4.73851e-06	1.93333	0.060553	0.916996	0.000759557	1.69167	0.073598	0.735507	4.26778e-05	0.891667	0.073598	0.509524	3.79017e-09	0.691667	0.213112	0.393365	1.03455e-05
TR_81164	pph8	0.8375	0.109381	0.574286	2.0274e-06	0.55	0.0597614	0.554622	9.5949e-06	0.81875	0.106695	0.38834	2.95963e-12	1.6125	0.0991031	0.701087	9.66719e-06	1.025	0.138873	0.585714	4.32222e-08	0.88125	0.075297	0.501185	1.91374e-08
TR_124001	pph5-2	1.16875	0.0842509	0.801429	0.00115612	0.75	0.162569	0.756303	0.00470042	1.375	0.0801784	0.652174	3.07343e-10	1.90625	0.20078	0.828804	0.00118879	1.28125	0.128	0.732143	2.68073e-06	1.55	0.213809	0.881517	0.0347847
TR_58587	pph9	1.01667	0.108653	0.697143	6.5622e-05	0.815	0.0625833	0.821849	0.00400888	1.19167	0.111679	0.565217	6.12771e-13	1.5125	0.191558	0.657609	3.97948e-07	1.175	0.0857969	0.671429	4.40504e-08	1.5625	0.0824958	0.888626	0.00220345
TR_111754	pty7	1.2875	0.112599	0.882857	0.0242928	0.90625	0.120823	0.913866	0.168322	1.4375	0.199553	0.681818	9.57448e-06	2.0625	0.166369	0.896739	0.0156515	1.15	0.122474	0.657143	1.43048e-07	1.775	0.092582	1.00948	0.751779
TR_65499	pty8	1.30625	0.207773	0.895714	0.114112	0.95	0.171131	0.957983	0.576116	2.33125	0.113192	1.10573	0.000599921	1.8375	0.106066	0.798913	0.000112289	1.44375	0.271816	0.825	0.0148906	1.5	0.239046	0.853081	0.0198666
TR_64938	dsp4	1.525	0.0645497	1.04571	0.29949	0.7375	0.0629153	0.743697	0.00102131	1.8625	0.165202	0.883399	0.0474637	1.975	0.330404	0.858696	0.138451	1.2375	0.149304	0.707143	0.00335565	0.825	0.119024	0.469194	1.245e-05
TR_80292	dsp1	1.16667	0.160208	0.8	0.00646692	0.783333	0.116905	0.789916	0.00725688	2.00833	0.188193	0.952569	0.265674	1.99167	0.106849	0.865942	0.00255353	1.575	0.211542	0.9	0.101517	1.44167	0.376054	0.819905	0.092781
TR_53525	pty5	1.30833	0.124164	0.897143	0.062869	0.841667	0.073598	0.848739	0.0145544	1.2	0.236643	0.56917	0.000101909	1.93333	0.160208	0.84058	0.00209788	1.45833	0.0491596	0.833333	7.8999e-05	1.73333	0.254296	0.985782	0.829457
TR_23417	pty4	1.50625	0.147449	1.03286	0.522347	0.975	0.148805	0.983193	0.804498	1.975	0.239046	0.936759	0.171467	2.21875	0.194454	0.964674	0.392578	1.5	0.113389	0.857143	0.0004747	1.46875	0.151038	0.835308	0.000936154
1 p-value indicates if the difference between each mutant and the wild-type is significant. The values highlighted indicate that p<0,05 (significance level α=0,05)
t-test two-samples unequal variances
LL	Constant light (≈1800 Lx)
DD	Constant darkness
SD	Standard Deviation

## Sheet: Protease production
		LL				DD
Protein ID	Gene Name	Halo/Mycelium	SD	Normalized	p-value1	Halo/Mycelium	SD	Normalized	p-value1
QM6aΔmus53 (WT)	-	0.503104	0.0321435	1	-	0.409499	0.0655769	1	-
TR_56872	pp2a	0.255598	0.0544145	0.508042	1.84708e-07	0.196925	0.0154761	0.480893	0.000561815
TR_120545	rgb1	0.202423	0.0492357	0.402348	5.33884e-07	0.216724	0.0299009	0.529243	0.000318303
TR_35316	sit4a	0.268319	0.0698027	0.533328	0.00013921	0.28157	0.0227617	0.687596	0.00404188
TR_123502	rgc1	0.570545	0.0428368	1.13405	0.00561756	0.35143	0.0582155	0.858196	0.11625
TR_79535	pzl1	0.117696	0.0213106	0.23394	1.518e-09	0.256246	0.0621626	0.625755	0.00102087
TR_21256	pph5	0	0	0	2.27479e-07	0	0	0	2.16636e-05
TR_81164	pph8	0.517643	0.0214966	1.0289	0.41632	0.345303	0.0401241	0.843232	0.0750406
TR_124001	pph5-2	0.489961	0.0542921	0.973876	0.582314	0.387288	0.0700347	0.94576	0.554842
TR_58587	pph9	0.63355	0.128418	1.25928	0.140623	0.408915	0.0403511	0.998574	0.98563
TR_111754	pty7	0.513714	0.0461644	1.02109	0.62159	0.439156	0.0378734	1.07242	0.354806
TR_65499	pty8	0.506743	0.0573234	1.00723	0.895478	0.351367	0.0607453	0.85804	0.121177
TR_64938	dsp4	0.299391	0.0292477	0.595087	1.68512e-05	0.275196	0.0520483	0.672031	0.00701133
TR_80292	dsp1	0.0832022	0.0181971	0.165378	2.98587e-09	0.361488	0.050707	0.882756	0.189674
TR_53525	pty5	0.546423	0.0378383	1.0861	0.0583048	0.379667	0.197146	0.92715	0.35182
TR_23417	pty4	0.110618	0.01875	0.21987	4.17019e-09	0.338303	0.121831	0.826139	0.187967
1 p-value indicates if the difference between each mutant and the wild-type is significant. The values highlighted indicate that p<0,05 (significance level α=0,05)
t-test two-samples unequal variances
LL	Constant light (≈1800 Lx)
DD	Constant darkness
SD	Standard Deviation
